# Supplementary material for: Pet Owners’ Knowledge of Antibiotic Use and Antimicrobial Resistance and Their Antibiotic Practices: Comparison Between Contexts of Self and Pet
Source: Antibiotics (Basel). 2025 Feb 5;14(2):158. doi: 10.3390/antibiotics14020158 (PMC11851957; doi:10.3390/antibiotics14020158)
Supplement: Supplementary file 1 [file antibiotics-14-00158-s001.zip]

Archive with 2 entries (2 files):
- Supplementary materials S1- Pet Survey Questionnaire.pdf
- Supplementary materials S2 (Figures and Table).pdf
